# Supplementary material for: Dietary Practices during Pregnancy in a Marshallese Community: A Mixed Methods Analysis
Source: Int J Environ Res Public Health. 2022 May 24;19(11):6360. doi: 10.3390/ijerph19116360 (PMC9180099; doi:10.3390/ijerph19116360)
Supplement: Supplementary file 1 [file ijerph-19-06360-s001.zip]

Archive with 1 entries (1 files):
- ijerph-1685471-supplementary.pdf
